# Supplementary material for: Sink Strength Promoting Remobilization of Non-Structural Carbohydrates by Activating Sugar Signaling in Rice Stem during Grain Filling
Source: Int J Mol Sci. 2022 Apr 27;23(9):4864. doi: 10.3390/ijms23094864 (PMC9106009; doi:10.3390/ijms23094864)
Supplement: Supplementary file 1 [file ijms-23-04864-s001.zip]

Archive with 1 entries (1 files):
- ijms-1689208-supplementary.pdf
